# Supplementary material for: Bi-channel image registration and deep-learning segmentation (BIRDS) for efficient, versatile 3D mapping of mouse brain
Source: eLife. 2021 Jan 18;10:e63455. doi: 10.7554/eLife.63455 (PMC7840180; doi:10.7554/eLife.63455)
Supplement: Figure 2—figure supplement 3—source data 1. [file elife-63455-fig2-figsupp3-data1.zip]

Archive with 2 entries (1 files):
- Figure 2-figure supplement 3-source data 1/
- Figure 2-figure supplement 3-source data 1/figureSI7.xlsx
