# Supplementary material for: Bi-channel image registration and deep-learning segmentation (BIRDS) for efficient, versatile 3D mapping of mouse brain
Source: eLife. 2021 Jan 18;10:e63455. doi: 10.7554/eLife.63455 (PMC7840180; doi:10.7554/eLife.63455)
Supplement: Figure 5—source data 1. [file elife-63455-fig5-data1.zip]

Archive with 11 entries (6 files):
- figure5-source data 1/
- figure5-source data 1/figure5/
- figure5-source data 1/figure5/figure5_c/
- figure5-source data 1/figure5/figure5_c/outgd_line.tif
- figure5-source data 1/figure5/figure5_c/out_line.tif
- figure5-source data 1/figure5/figure5_d/
- figure5-source data 1/figure5/figure5_d/outgd_line.tif
- figure5-source data 1/figure5/figure5_d/out_line.tif
- figure5-source data 1/figure5/figure5_e/
- figure5-source data 1/figure5/figure5_e/outgd_line.tif
- figure5-source data 1/figure5/figure5_e/out_line.tif
